# Supplementary material for: 2-Ethyl-5-nitro­aniline
Source: Acta Crystallogr Sect E Struct Rep Online. 2009 Mar 25;65(Pt 4):o827. doi: 10.1107/S1600536809009878 (PMC2968842; doi:10.1107/S1600536809009878)
Supplement: Supplementary file 2 [file e-65-0o827-Isup2.hkl]

# 
# h,k,l, Fc-squared, Fo-squared, sigma(Fo-squared) and status flag 
# 
data_I
_shelx_title ' N in C2/c' 
_shelx_refln_list_code          4 
_shelx_F_calc_maximum      199.51 
_exptl_crystal_F_000       704.00 
_reflns_d_resolution_high  0.8307 
 
loop_ 
 _symmetry_equiv_pos_as_xyz 
 'x, y, z' 
 '-x, y, -z+1/2' 
 'x+1/2, y+1/2, z' 
 '-x+1/2, y+1/2, -z+1/2' 
 '-x, -y, -z' 
 'x, -y, z-1/2' 
 '-x+1/2, -y+1/2, -z' 
 'x+1/2, -y+1/2, z-1/2' 
 
_cell_length_a    23.0371 
_cell_length_b     3.9540 
_cell_length_c    18.3930 
_cell_angle_alpha  90.000 
_cell_angle_beta  104.512 
_cell_angle_gamma  90.000 
 
_shelx_F_squared_multiplier     1.000 
 
loop_ 
 _refln_index_h 
 _refln_index_k 
 _refln_index_l 
 _refln_F_squared_calc 
 _refln_F_squared_meas 
 _refln_F_squared_sigma 
 _refln_observed_status 
   2   0   0     1654.21     1614.83     20.01 o 
   4   0   0    34737.25    28168.58    295.53 o 
   6   0   0     3785.79     3495.46     31.14 o 
   8   0   0     1898.57     1861.05     31.20 o 
  10   0   0      299.47      330.15     24.29 o 
  12   0   0      180.23      197.71      8.65 o 
  14   0   0      130.39      102.54      8.70 o 
  16   0   0     4424.90     4311.40     69.29 o 
  18   0   0      610.13      533.96     26.94 o 
  20   0   0     3364.29     3384.88     64.71 o 
  22   0   0      514.68      483.93     28.20 o 
  24   0   0       12.33        3.05      9.11 o 
  26   0   0       29.92       48.34     13.25 o 
   1   1   0      449.35      506.47      8.49 o 
   3   1   0     5024.77     5283.36     73.02 o 
   5   1   0      872.41      876.99     17.96 o 
   7   1   0        0.00       -0.35      3.31 o 
   9   1   0       57.43       67.61      4.78 o 
  11   1   0      918.12      888.81     17.47 o 
  13   1   0        4.76        8.36      3.84 o 
  15   1   0        3.01        9.16      4.18 o 
  17   1   0       16.96       14.27      8.69 o 
  19   1   0      254.84      222.34     19.81 o 
  21   1   0      100.15      110.08     14.25 o 
  23   1   0       49.86       43.18     12.84 o 
  25   1   0       45.57       37.01     24.43 o 
   0   2   0     1955.95     2010.61     47.76 o 
   2   2   0      187.31      187.61      8.19 o 
   4   2   0      569.63      629.82     15.46 o 
   6   2   0      532.00      521.67     13.86 o 
   8   2   0     1433.98     1658.36     25.17 o 
  10   2   0        9.46       19.13      4.11 o 
  12   2   0     1447.64     1518.84     27.23 o 
  14   2   0        6.91        9.09      5.65 o 
  16   2   0       19.96       18.50     17.94 o 
  18   2   0        4.03        6.63      8.56 o 
  20   2   0       56.39       63.64     11.03 o 
  22   2   0        3.61        3.67      8.53 o 
  24   2   0       18.69       16.07     30.23 o 
   1   3   0       20.63        2.52      7.51 o 
   3   3   0       30.31       26.17      5.85 o 
   5   3   0       12.53       19.83      7.39 o 
   7   3   0       43.53       72.01     11.16 o 
   9   3   0        4.74        3.74      7.27 o 
  11   3   0      146.51      111.87     15.56 o 
  13   3   0        4.05       -6.42      8.09 o 
  15   3   0       20.50       26.39     16.84 o 
  17   3   0        0.03        2.05      7.94 o 
  19   3   0        3.07        4.85     25.54 o 
   0   4   0       15.34        7.18     11.04 o 
   2   4   0       57.59       44.78     12.29 o 
   4   4   0        9.06       19.19      9.27 o 
   6   4   0       30.10       33.13     10.15 o 
   8   4   0       12.55       22.54     10.35 o 
  10   4   0        0.83       12.18     12.29 o 
  12   4   0        0.00        0.72     10.41 o 
  14   4   0       28.56       40.79     24.16 o 
 -25   1   1       69.84       68.04     18.34 o 
 -23   1   1      116.57      107.48     14.03 o 
 -21   1   1      297.99      304.38     30.23 o 
 -19   1   1     1505.22     1556.47     54.94 o 
 -17   1   1        3.68        9.75     12.15 o 
 -15   1   1       68.52       52.15      6.04 o 
 -13   1   1       92.86       61.97      5.93 o 
 -11   1   1      472.08      552.62     13.86 o 
  -9   1   1      710.98      677.75     13.86 o 
  -7   1   1        0.01        3.34      3.18 o 
  -5   1   1      667.94      664.59     11.03 o 
  -3   1   1    10102.46    10631.96     71.36 o 
  -1   1   1      324.35      297.58     20.98 o 
   1   1   1    11141.91    11901.45    911.30 o 
   3   1   1     5621.55     5692.17    106.84 o 
   5   1   1     2155.78     2049.44     28.11 o 
   7   1   1      326.48      301.74     13.25 o 
   9   1   1      197.84      175.81     11.59 o 
  11   1   1       19.64        8.37      4.64 o 
  13   1   1        0.09        5.96      3.41 o 
  15   1   1      118.24      132.50      9.17 o 
  17   1   1      938.50      895.10     45.28 o 
  19   1   1      230.76      242.60     17.96 o 
  21   1   1       56.53       69.26     10.28 o 
  23   1   1        1.98       -4.92     11.73 o 
  25   1   1       20.02       35.86     17.53 o 
 -24   2   1       47.37       53.96     12.50 o 
 -22   2   1        0.47       13.31     10.77 o 
 -20   2   1        0.09        5.36     20.57 o 
 -18   2   1        2.80        4.58      7.73 o 
 -16   2   1       73.83       84.63     12.79 o 
 -14   2   1        0.83       -0.63      7.87 o 
 -12   2   1       85.60      112.58     18.22 o 
 -10   2   1      384.26      414.11     13.56 o 
  -8   2   1      928.58      990.76     29.68 o 
  -6   2   1      987.83     1040.20     18.84 o 
  -4   2   1       16.09       30.42      8.42 o 
  -2   2   1      281.23      275.85     12.98 o 
   0   2   1     1188.44     1111.71     81.85 o 
   2   2   1      322.72      362.30     43.34 o 
   4   2   1      100.02      109.56     21.95 o 
   6   2   1      333.50      347.27     17.81 o 
   8   2   1      570.18      593.61     18.22 o 
  10   2   1      243.80      246.95     12.84 o 
  12   2   1      260.89      251.47     15.32 o 
  14   2   1       11.52        6.22     28.30 o 
  16   2   1        2.11       -4.59     15.18 o 
  18   2   1        8.37        1.16      8.37 o 
  20   2   1        0.15        6.82      7.89 o 
  22   2   1       34.43       26.49     12.39 o 
 -21   3   1        3.62       11.54     29.13 o 
 -19   3   1        9.28       16.28      9.94 o 
 -17   3   1       48.66       41.80     13.52 o 
 -15   3   1       48.37       31.95     21.40 o 
 -13   3   1       86.45       82.92     13.86 o 
 -11   3   1       80.86       97.45     14.15 o 
  -9   3   1       36.54       39.07     10.91 o 
  -7   3   1      107.72      146.81     12.78 o 
  -5   3   1       19.82       39.17      7.47 o 
  -3   3   1        0.13        7.68      6.04 o 
  -1   3   1       41.14       39.19      6.21 o 
   1   3   1       20.27       25.67      9.94 o 
   3   3   1        4.99        8.50      4.53 o 
   5   3   1      175.96      156.10     18.77 o 
   7   3   1      348.55      350.13     20.76 o 
   9   3   1       55.42       45.58     11.21 o 
  11   3   1       22.39       15.67      7.86 o 
  13   3   1       29.61       27.36     14.77 o 
  15   3   1        6.97        9.72      5.46 o 
  17   3   1       34.76       37.27     11.81 o 
  19   3   1        1.02       -5.33      9.29 o 
 -14   4   1       77.62      114.90     16.10 o 
 -12   4   1        1.63       -3.66     10.08 o 
 -10   4   1       21.35       23.11     12.15 o 
  -8   4   1        0.00        5.39      6.00 o 
  -6   4   1        3.62       10.36      8.83 o 
  -4   4   1        4.78       -9.71      9.71 o 
  -2   4   1       61.23       50.35     23.05 o 
   0   4   1       17.63       21.99      9.01 o 
   2   4   1      224.55      255.76     43.34 o 
   4   4   1       14.02       18.84     10.08 o 
   6   4   1       71.47       66.79     12.85 o 
   8   4   1        0.87        4.62      8.09 o 
  10   4   1        0.00       -0.93     12.42 o 
  12   4   1        2.78       -5.70     11.32 o 
  14   4   1        3.15       13.98     10.61 o 
 -26   0   2        0.97        9.04     11.32 o 
 -24   0   2        0.08       12.37     17.81 o 
 -22   0   2       44.68       31.69     10.61 o 
 -20   0   2      381.26      379.89     23.03 o 
 -18   0   2       60.65       61.07      9.17 o 
 -16   0   2       13.89        8.57      7.00 o 
 -14   0   2      174.71      156.48     10.77 o 
 -12   0   2       86.85       73.62      5.42 o 
 -10   0   2     4167.38     4307.49    113.05 o 
  -8   0   2     3036.33     2883.17     32.69 o 
  -6   0   2     7633.57     7518.52    336.11 o 
  -4   0   2     8282.79     7687.36     37.77 o 
  -2   0   2     1316.36     1083.93     22.09 o 
   0   0   2     7387.72     6024.93    108.93 o 
   2   0   2     1418.22     1383.17     21.81 o 
   4   0   2     3034.88     2789.54     57.28 o 
   6   0   2       19.68       13.39      2.73 o 
   8   0   2     2015.08     2179.97     35.89 o 
  10   0   2        3.63       -2.22      3.59 o 
  12   0   2     1106.34     1041.25     47.62 o 
  14   0   2      198.59      218.19     10.05 o 
  16   0   2     1045.10      970.71     38.79 o 
  18   0   2     2491.59     2529.23     53.00 o 
  20   0   2      163.60      134.74     18.25 o 
  22   0   2       57.60       54.83     10.93 o 
  24   0   2       85.39       87.96     14.71 o 
  26   0   2        6.87       22.25     12.50 o 
 -25   1   2       62.24       36.61     16.08 o 
 -23   1   2      211.73      182.76     20.78 o 
 -21   1   2       13.59        7.72      9.86 o 
 -19   1   2      584.12      595.79     26.72 o 
 -17   1   2        0.84        3.12      6.43 o 
 -15   1   2      779.04      777.17     18.84 o 
 -13   1   2      109.10      113.09     13.39 o 
 -11   1   2      615.66      710.73     41.55 o 
  -9   1   2      401.54      482.73     29.95 o 
  -7   1   2     2582.18     2763.88     35.04 o 
  -5   1   2       70.66       84.55      4.88 o 
  -3   1   2    30417.96    27136.14    863.54 o 
  -1   1   2     1871.16     1310.74    250.12 o 
   1   1   2    25915.56    24897.78    235.35 o 
   3   1   2      290.21      243.48     21.53 o 
   5   1   2     1585.15     1519.02     25.38 o 
   7   1   2      312.47      350.09      9.66 o 
   9   1   2      201.56      239.74      8.88 o 
  11   1   2      196.55      171.61      8.49 o 
  13   1   2      997.32     1029.97     25.40 o 
  15   1   2      548.88      535.04     16.98 o 
  17   1   2      846.85      760.34     35.20 o 
  19   1   2      204.42      202.66     19.01 o 
  21   1   2       87.27       97.25     17.94 o 
  23   1   2        0.17       -5.58     10.63 o 
  25   1   2        9.15        7.58     10.83 o 
 -24   2   2        3.53        2.08      8.91 o 
 -22   2   2       48.94       29.72     14.13 o 
 -20   2   2       97.61       68.66     15.69 o 
 -18   2   2       81.56       81.07     10.97 o 
 -16   2   2        3.13        1.77      6.91 o 
 -14   2   2       81.66       74.40     14.91 o 
 -12   2   2       25.31       21.32     11.87 o 
 -10   2   2      211.69      216.92     11.87 o 
  -8   2   2      577.70      562.35     14.74 o 
  -6   2   2       27.10       34.23      5.17 o 
  -4   2   2      329.42      296.77     24.71 o 
  -2   2   2      916.85      631.24    204.29 o 
   0   2   2        5.60        7.40      5.97 o 
   2   2   2      535.39      475.20     61.01 o 
   4   2   2       41.45       33.54      9.80 o 
   6   2   2      348.92      376.00     36.03 o 
   8   2   2      198.42      240.35     15.74 o 
  10   2   2        0.02       -3.20      4.97 o 
  12   2   2      300.69      302.81     15.32 o 
  14   2   2        2.00       -0.17      6.52 o 
  16   2   2       31.77       35.45     10.15 o 
  18   2   2      113.16      111.55     15.02 o 
  20   2   2        3.47       11.72      6.35 o 
  22   2   2       62.37       60.17     14.94 o 
 -21   3   2       23.59       34.76     11.41 o 
 -19   3   2        0.04        1.95     12.56 o 
 -17   3   2      105.01      129.38     18.43 o 
 -15   3   2       26.08       23.73      9.42 o 
 -13   3   2      116.70      148.25     16.88 o 
 -11   3   2      141.95      142.62     14.25 o 
  -9   3   2       45.34       23.23      9.66 o 
  -7   3   2       29.07       31.01      9.86 o 
  -5   3   2       11.00        3.65      7.04 o 
  -3   3   2      184.54      140.26     41.13 o 
  -1   3   2      165.18      120.49     24.29 o 
   1   3   2      156.54      109.57      8.84 o 
   3   3   2      738.88      831.14    118.85 o 
   5   3   2       21.21       12.68      8.87 o 
   7   3   2      329.23      284.13     19.81 o 
   9   3   2      154.35      171.88     16.45 o 
  11   3   2       18.64       29.56      7.92 o 
  13   3   2        3.87        5.70      8.01 o 
  15   3   2        2.85       -7.45      9.63 o 
  17   3   2       17.46       14.84     11.86 o 
  19   3   2        8.51       17.45     10.65 o 
 -14   4   2        4.92       -7.34     11.60 o 
 -12   4   2        5.18       15.68      9.04 o 
 -10   4   2        3.54      -11.19     11.19 o 
  -8   4   2       22.95       16.58     19.46 o 
  -6   4   2        0.08        2.18      6.96 o 
  -4   4   2        0.13        1.32      8.06 o 
  -2   4   2       40.80       41.93     11.81 o 
   0   4   2       25.56       50.93      9.86 o 
   2   4   2        5.61       22.02      8.00 o 
   4   4   2       58.09       70.90     12.07 o 
   6   4   2        0.19       -9.56      9.56 o 
   8   4   2       16.30       28.34     10.02 o 
  10   4   2        3.62       20.80      7.21 o 
  12   4   2        1.16        8.58     16.15 o 
 -25   1   3       13.70       16.96      7.95 o 
 -23   1   3      342.23      337.15     24.71 o 
 -21   1   3       69.71       76.03     25.40 o 
 -19   1   3      627.45      634.07     27.91 o 
 -17   1   3       31.10       20.39      8.06 o 
 -15   1   3        0.22        1.49      5.25 o 
 -13   1   3       10.82        9.77      3.86 o 
 -11   1   3     4434.56     4736.90     55.44 o 
  -9   1   3      305.24      348.98     10.15 o 
  -7   1   3     2409.04     2671.58     35.33 o 
  -5   1   3     1130.83     1097.40     42.65 o 
  -3   1   3    39803.16    36913.35   3698.77 o 
  -1   1   3    19227.20    19043.99   2402.35 o 
   1   1   3    11006.94    11515.86    688.24 o 
   3   1   3      295.56      280.41      9.80 o 
   5   1   3       29.01       40.29      4.00 o 
   7   1   3       24.64       26.01      3.85 o 
   9   1   3     6837.89     7003.80     66.57 o 
  11   1   3      181.22      182.60      8.97 o 
  13   1   3       23.96       15.21      4.91 o 
  15   1   3     1047.91     1047.00     23.23 o 
  17   1   3      514.28      541.76     26.69 o 
  19   1   3      739.46      705.70     50.11 o 
  21   1   3        2.64        3.45      9.20 o 
  23   1   3        3.59      -11.83     13.80 o 
  25   1   3        3.92      -19.32     19.32 o 
 -24   2   3       30.37       -8.79     14.35 o 
 -22   2   3      448.75      520.20     39.62 o 
 -20   2   3       94.26       75.99     22.78 o 
 -18   2   3      275.05      277.40     37.82 o 
 -16   2   3       14.49       10.77     10.04 o 
 -14   2   3      132.61      107.65     11.75 o 
 -12   2   3       11.40       22.36      4.29 o 
 -10   2   3      116.26      131.67     10.49 o 
  -8   2   3       44.25       18.20      6.21 o 
  -6   2   3     2367.40     2456.89     91.79 o 
  -4   2   3      274.59      292.98     10.44 o 
  -2   2   3     5884.86     6031.40    579.47 o 
   0   2   3      516.18      504.51     78.68 o 
   2   2   3      109.59      151.61     30.09 o 
   4   2   3       44.01       27.80      5.11 o 
   6   2   3      141.44      150.44     22.09 o 
   8   2   3       83.64       86.13      6.64 o 
  10   2   3      136.37      118.82      8.97 o 
  12   2   3       46.40       30.17      9.55 o 
  14   2   3      275.99      279.93     19.21 o 
  16   2   3       86.84      111.54     30.09 o 
  18   2   3       22.88       21.35     10.54 o 
  20   2   3       34.66       19.61     11.18 o 
  22   2   3        0.35        2.65      9.13 o 
 -21   3   3       68.04       45.16     16.10 o 
 -19   3   3       10.07       -4.24      9.86 o 
 -17   3   3       27.60       23.85     10.42 o 
 -15   3   3      137.97      119.47     16.38 o 
 -13   3   3        7.89       14.80      8.83 o 
 -11   3   3       22.82       15.28      9.15 o 
  -9   3   3       24.33       20.20      9.66 o 
  -7   3   3        0.10        1.60      6.41 o 
  -5   3   3       10.60       13.56      7.23 o 
  -3   3   3        0.81        1.66      5.25 o 
  -1   3   3      283.50      281.71     35.34 o 
   1   3   3      565.46      586.00     51.35 o 
   3   3   3        6.95        5.69      8.02 o 
   5   3   3        6.16       13.91      7.19 o 
   7   3   3       50.39       60.26     11.52 o 
   9   3   3        0.23       -2.38      7.78 o 
  11   3   3      114.36      151.36     13.36 o 
  13   3   3        1.31        7.66      7.49 o 
  15   3   3        8.42       11.28     15.32 o 
  17   3   3       27.10       41.27     13.80 o 
  19   3   3       13.01       30.12     10.63 o 
 -14   4   3       36.29       52.30     37.41 o 
 -12   4   3       17.76        1.53     12.27 o 
 -10   4   3        6.43       19.05     12.13 o 
  -8   4   3        0.92       -4.25     22.09 o 
  -6   4   3        0.87       -4.72      9.43 o 
  -4   4   3       14.82        8.06      7.66 o 
  -2   4   3        0.35       -2.48      9.48 o 
   0   4   3       35.18       53.08     26.78 o 
   2   4   3       16.23       16.53     11.71 o 
   4   4   3      198.51      204.44     19.49 o 
   6   4   3       15.59       12.59      8.47 o 
   8   4   3       32.87       34.49     11.41 o 
  10   4   3        3.41        1.52     15.46 o 
  12   4   3        5.44       20.35     11.87 o 
 -26   0   4       64.30       88.50     30.92 o 
 -24   0   4        1.43        8.14      6.21 o 
 -22   0   4      336.26      357.74     22.35 o 
 -20   0   4      123.21      117.86     12.97 o 
 -18   0   4      280.30      274.17     17.14 o 
 -16   0   4      196.96      223.28      9.85 o 
 -14   0   4     3006.92     3188.67    212.99 o 
 -12   0   4      354.30      408.30     11.61 o 
 -10   0   4    12104.35    12340.86    416.73 o 
  -8   0   4      143.70      198.49      6.64 o 
  -6   0   4      394.71      347.97      8.42 o 
  -4   0   4     1032.54      932.49     36.58 o 
  -2   0   4     1085.67      951.75     14.74 o 
   0   0   4     4020.20     4106.90    108.63 o 
   2   0   4    19064.85    15711.44    437.02 o 
   4   0   4       10.20       21.12      3.12 o 
   6   0   4     2681.50     2514.54     40.72 o 
   8   0   4      243.29      212.87      8.00 o 
  10   0   4     1585.59     1839.91     34.06 o 
  12   0   4     2009.94     2092.03     40.60 o 
  14   0   4      153.56      155.75     15.60 o 
  16   0   4      163.93      135.94     27.74 o 
  18   0   4      147.00      165.67     16.43 o 
  20   0   4        0.76       18.50      6.94 o 
  22   0   4       53.29       83.89     25.95 o 
  24   0   4        2.62        9.01      8.41 o 
 -27   1   4        4.62        6.07     11.59 o 
 -25   1   4        3.90       -9.95      9.95 o 
 -23   1   4       53.06       36.41     12.45 o 
 -21   1   4        9.06        4.39      7.90 o 
 -19   1   4        0.87       15.72      6.63 o 
 -17   1   4       10.85        1.18      6.90 o 
 -15   1   4       42.63       26.11      6.49 o 
 -13   1   4        8.95        2.76      5.74 o 
 -11   1   4      234.60      259.37      9.57 o 
  -9   1   4        9.22       -1.41      5.38 o 
  -7   1   4     1122.86     1033.79     50.38 o 
  -5   1   4        0.27       -0.37      4.39 o 
  -3   1   4       44.76       86.13      5.94 o 
  -1   1   4      267.43      350.17     39.34 o 
   1   1   4      364.69      443.34     21.40 o 
   3   1   4      204.97      179.29      6.54 o 
   5   1   4       37.49       37.63      4.28 o 
   7   1   4       48.76       70.89      5.26 o 
   9   1   4      463.11      507.87     19.32 o 
  11   1   4      154.80      168.22      9.80 o 
  13   1   4       64.40       89.42      8.14 o 
  15   1   4      375.69      388.78     20.97 o 
  17   1   4        0.72        0.88      6.56 o 
  19   1   4      158.04      150.32     22.91 o 
  21   1   4       14.09        6.92     15.32 o 
  23   1   4        4.38       -3.09      9.80 o 
 -24   2   4        7.33       28.96     17.53 o 
 -22   2   4      413.30      503.78     57.70 o 
 -20   2   4      384.34      392.79     23.86 o 
 -18   2   4       21.35       55.81     15.05 o 
 -16   2   4        0.24       -8.83      8.83 o 
 -14   2   4       29.59       39.77     12.15 o 
 -12   2   4        1.78       -1.62      7.04 o 
 -10   2   4        0.69       -4.62      4.70 o 
  -8   2   4        0.11        2.01      4.34 o 
  -6   2   4     1907.66     1777.23     62.81 o 
  -4   2   4     3182.71     3010.99    252.46 o 
  -2   2   4     1534.56     1638.68    213.12 o 
   0   2   4     3817.23     4252.41    596.31 o 
   2   2   4       17.58       24.92      4.69 o 
   4   2   4       65.32       94.13     12.98 o 
   6   2   4      170.95      183.47     20.98 o 
   8   2   4       13.24        9.88      5.25 o 
  10   2   4       20.31       31.14      4.97 o 
  12   2   4       60.19       74.43     11.46 o 
  14   2   4      569.81      561.85     26.83 o 
  16   2   4      770.10      745.80     32.39 o 
  18   2   4        3.92        3.78      9.15 o 
  20   2   4       30.36       21.83     12.62 o 
  22   2   4        1.12        7.25      6.89 o 
 -21   3   4        0.52        2.74      9.81 o 
 -19   3   4       31.52       10.86     11.90 o 
 -17   3   4       44.67       53.19     11.93 o 
 -15   3   4       43.85       41.41     11.52 o 
 -13   3   4       31.01       39.86     16.56 o 
 -11   3   4       76.72       78.59     11.69 o 
  -9   3   4       24.19       23.47      7.08 o 
  -7   3   4       47.01       61.72     11.80 o 
  -5   3   4       84.58       85.16     12.00 o 
  -3   3   4       15.77       15.65      8.39 o 
  -1   3   4      136.85      151.50     20.57 o 
   1   3   4      224.95      258.73     18.45 o 
   3   3   4      311.04      272.09     18.43 o 
   5   3   4      203.24      187.89     15.99 o 
   7   3   4       34.52       13.80     10.35 o 
   9   3   4       31.58       39.18      8.95 o 
  11   3   4       15.74       20.63     21.40 o 
  13   3   4        3.06        6.83     12.15 o 
  15   3   4       32.39       11.78     12.20 o 
  17   3   4       23.53       23.06     14.05 o 
 -14   4   4        1.94       -0.06     10.34 o 
 -12   4   4      189.49      186.39     29.54 o 
 -10   4   4       36.76       73.32     24.57 o 
  -8   4   4      246.84      215.65     22.06 o 
  -6   4   4       18.53        8.51     11.28 o 
  -4   4   4        9.93        9.19     10.08 o 
  -2   4   4        0.00       -1.26      7.32 o 
   0   4   4        0.32        5.55     13.67 o 
   2   4   4        0.07      -12.87     13.80 o 
   4   4   4      153.07      144.41     23.47 o 
   6   4   4        1.74        2.57      9.36 o 
   8   4   4      137.29      160.56     18.83 o 
  10   4   4       12.96       24.16     12.03 o 
  12   4   4       33.49       30.82     21.12 o 
 -27   1   5        5.10       22.24      9.25 o 
 -25   1   5        3.01       -4.10     11.89 o 
 -23   1   5        2.75       11.07      7.62 o 
 -21   1   5       21.55       54.25     14.22 o 
 -19   1   5       30.88       20.22      7.87 o 
 -17   1   5      103.21      104.12     15.60 o 
 -15   1   5        9.04       -5.38      6.44 o 
 -13   1   5      434.00      442.54     13.37 o 
 -11   1   5      459.99      515.88     13.66 o 
  -9   1   5      574.09      651.78     13.96 o 
  -7   1   5     1282.17     1344.04     26.16 o 
  -5   1   5       25.08       38.03      3.69 o 
  -3   1   5        8.69       17.35      6.49 o 
  -1   1   5     3130.86     2930.03    104.22 o 
   1   1   5     1574.47     1367.25    105.04 o 
   3   1   5        0.76        2.46      4.69 o 
   5   1   5      358.40      385.21     29.82 o 
   7   1   5      189.93      194.17      8.49 o 
   9   1   5      513.64      521.54     17.67 o 
  11   1   5       12.77       18.00      4.00 o 
  13   1   5        0.00        7.51      6.21 o 
  15   1   5      471.22      445.94     27.47 o 
  17   1   5       24.97       20.64      8.21 o 
  19   1   5        0.03        3.15      9.23 o 
  21   1   5       82.70      122.89     14.82 o 
  23   1   5        1.37        3.93     10.21 o 
 -24   2   5        0.25      -11.50     12.10 o 
 -22   2   5      195.98      197.89     20.11 o 
 -20   2   5        0.97        0.15     15.46 o 
 -18   2   5      345.94      376.80     46.79 o 
 -16   2   5        0.61       -4.60      7.15 o 
 -14   2   5       23.64       24.40      6.96 o 
 -12   2   5        0.00       -6.15      6.15 o 
 -10   2   5       42.56       43.49      5.86 o 
  -8   2   5      294.21      344.47     14.63 o 
  -6   2   5     1671.70     1609.77     66.39 o 
  -4   2   5     1739.68     1600.62     83.51 o 
  -2   2   5     7463.87     8191.54    716.67 o 
   0   2   5       58.34       84.48     15.60 o 
   2   2   5     2637.91     2798.84    301.47 o 
   4   2   5      150.17      144.57      8.29 o 
   6   2   5      153.61      180.91     16.56 o 
   8   2   5        0.11       -0.74      5.17 o 
  10   2   5       60.18       49.91      6.54 o 
  12   2   5      779.86      848.77     31.43 o 
  14   2   5      206.26      212.67     17.06 o 
  16   2   5      661.08      658.22     29.85 o 
  18   2   5      219.89      287.61     22.05 o 
  20   2   5       17.68       18.61     12.13 o 
 -21   3   5      221.18      185.26     22.50 o 
 -19   3   5       21.39       29.41     10.28 o 
 -17   3   5       12.42       10.57      9.47 o 
 -15   3   5        4.11       12.65     15.46 o 
 -13   3   5        4.88       -7.80      8.83 o 
 -11   3   5       23.78        6.76     13.67 o 
  -9   3   5       34.93       35.65     10.54 o 
  -7   3   5       12.42       14.96      8.78 o 
  -5   3   5     1285.92     1133.09     37.68 o 
  -3   3   5      381.41      405.69     23.33 o 
  -1   3   5      146.14      139.84     30.78 o 
   1   3   5       79.29       97.17     12.65 o 
   3   3   5       39.07       46.21      9.39 o 
   5   3   5       27.11       24.34      9.86 o 
   7   3   5        6.23       -8.87      8.87 o 
   9   3   5       18.61       27.16      8.29 o 
  11   3   5       81.86       76.24     40.72 o 
  13   3   5       39.96       -4.01     14.23 o 
  15   3   5       79.18       61.71     16.31 o 
  17   3   5      131.77      127.68     19.64 o 
 -14   4   5       14.13        9.14     24.02 o 
 -12   4   5       37.44       52.29     12.68 o 
 -10   4   5        0.87       -6.25     10.72 o 
  -8   4   5      293.83      270.27     45.83 o 
  -6   4   5        4.44       19.80     10.35 o 
  -4   4   5       81.95       41.83     31.75 o 
  -2   4   5        2.14        5.60     10.08 o 
   0   4   5       54.22       47.32     13.94 o 
   2   4   5        3.48       -3.94     10.10 o 
   4   4   5       36.27       22.31     12.76 o 
   6   4   5        1.79       15.22     10.26 o 
   8   4   5       18.81        8.50     10.82 o 
  10   4   5       15.91       19.60     21.95 o 
 -26   0   6        0.59        7.99     11.18 o 
 -24   0   6       10.05       17.46      8.83 o 
 -22   0   6        2.58        4.55      6.41 o 
 -20   0   6        0.17        5.43      4.97 o 
 -18   0   6      230.58      231.61     15.89 o 
 -16   0   6       81.28       93.60      8.83 o 
 -14   0   6     1470.79     1659.64     55.49 o 
 -12   0   6      502.12      579.65     14.44 o 
 -10   0   6     5330.77     5647.92     99.66 o 
  -8   0   6      415.38      507.44     11.32 o 
  -6   0   6     1282.09     1272.50     31.61 o 
  -4   0   6    10049.30     9522.53     92.07 o 
  -2   0   6     6506.30     5932.53    146.59 o 
   0   0   6      214.50      192.86      9.39 o 
   2   0   6     4801.07     4843.45     99.38 o 
   4   0   6      104.93       91.58      6.63 o 
   6   0   6     9488.74     9765.03     72.52 o 
   8   0   6     5515.59     6400.13    141.35 o 
  10   0   6      601.21      616.89     15.91 o 
  12   0   6       50.96       39.37      5.34 o 
  14   0   6       13.84       15.27      6.50 o 
  16   0   6      179.75      179.26     15.42 o 
  18   0   6        2.18        2.12      7.32 o 
  20   0   6        6.23        9.11     16.15 o 
  22   0   6        0.70        9.13      8.28 o 
 -27   1   6        0.15       12.37      7.74 o 
 -25   1   6       11.89       13.75      9.36 o 
 -23   1   6       40.50       25.62     13.67 o 
 -21   1   6      128.85      112.88     13.82 o 
 -19   1   6       57.28       34.54     10.52 o 
 -17   1   6      112.56      132.70     13.54 o 
 -15   1   6        9.84       15.25      9.80 o 
 -13   1   6     2254.87     2117.27     42.16 o 
 -11   1   6       10.59       -0.14      4.58 o 
  -9   1   6     1137.57     1178.73     33.54 o 
  -7   1   6       85.93       82.11      5.37 o 
  -5   1   6     1261.01     1280.49     77.02 o 
  -3   1   6       47.67       56.19      4.83 o 
  -1   1   6      287.20      338.38     19.74 o 
   1   1   6       92.20       96.96      6.76 o 
   3   1   6     2107.41     2058.09    151.70 o 
   5   1   6      134.76      137.48      7.03 o 
   7   1   6      810.72      833.39     29.13 o 
   9   1   6      407.79      411.78     13.47 o 
  11   1   6        0.98        5.43      5.37 o 
  13   1   6       21.43       20.25      8.81 o 
  15   1   6        5.42        5.90      6.76 o 
  17   1   6        3.22        1.48      8.53 o 
  19   1   6        0.47        1.35      6.76 o 
  21   1   6        0.53       10.99     12.29 o 
  23   1   6        8.03       26.10     21.12 o 
 -24   2   6      121.09      107.48     17.11 o 
 -22   2   6        2.85       14.70      9.66 o 
 -20   2   6       99.79      113.68     28.99 o 
 -18   2   6       81.22       83.65     16.29 o 
 -16   2   6        6.91        4.91      7.58 o 
 -14   2   6      479.06      419.10     54.66 o 
 -12   2   6      133.29      120.26     47.48 o 
 -10   2   6      141.24      110.43     46.93 o 
  -8   2   6        2.67       -3.04      5.56 o 
  -6   2   6      325.70      231.11    130.17 o 
  -4   2   6     3130.65     1547.57   1227.54 o 
  -2   2   6      512.59      499.99    139.00 o 
   0   2   6      401.33      413.44     37.82 o 
   2   2   6      139.68      178.76     29.26 o 
   4   2   6       37.99       41.64      6.35 o 
   6   2   6      376.81      405.64     14.22 o 
   8   2   6      318.40      290.46     12.68 o 
  10   2   6        3.28        5.65      5.29 o 
  12   2   6      239.85      246.40     17.46 o 
  14   2   6      169.93      141.52     17.74 o 
  16   2   6      272.12      299.48     46.93 o 
  18   2   6      148.52      134.59     15.36 o 
  20   2   6        7.02       -2.79     10.32 o 
 -21   3   6      122.46      171.37     30.09 o 
 -19   3   6        1.42       -1.40      8.29 o 
 -17   3   6        0.33       15.36     10.35 o 
 -15   3   6       20.09       16.31     12.01 o 
 -13   3   6       28.39       25.39      8.95 o 
 -11   3   6      343.71      209.09    127.68 o 
  -9   3   6      129.68       99.85     60.74 o 
  -7   3   6     1221.68      697.87    445.44 o 
  -5   3   6      761.44      415.36    247.91 o 
  -3   3   6      706.69      378.27    234.24 o 
  -1   3   6      244.82      219.21     59.77 o 
   1   3   6        7.20        1.98      7.98 o 
   3   3   6        0.17       -1.09      5.04 o 
   5   3   6       10.03       -2.98      7.98 o 
   7   3   6        0.31       11.75      6.68 o 
   9   3   6      213.55      230.22     20.39 o 
  11   3   6       45.10       38.57     12.27 o 
  13   3   6      371.92      398.63     27.43 o 
  15   3   6       31.30       14.20     12.58 o 
  17   3   6       50.92       61.60     13.07 o 
 -14   4   6       10.57       -3.60     11.86 o 
 -12   4   6       77.17       51.11     20.29 o 
 -10   4   6      104.13       39.35     16.70 o 
  -8   4   6       69.12       49.97     26.92 o 
  -6   4   6       68.32       25.00     45.97 o 
  -4   4   6        1.45       10.35     10.74 o 
  -2   4   6        5.66       16.28     11.73 o 
   0   4   6       11.12        6.27     12.98 o 
   2   4   6       26.52       47.68     17.25 o 
   4   4   6       18.82       15.18     12.15 o 
   6   4   6      153.50      160.44     56.32 o 
   8   4   6       80.73       51.16     20.15 o 
  10   4   6      145.38      170.38     46.24 o 
 -25   1   7        5.52        5.28      8.76 o 
 -23   1   7      268.68      271.78     21.66 o 
 -21   1   7      150.27      119.65     15.21 o 
 -19   1   7       10.67       26.92      6.96 o 
 -17   1   7      226.82      239.55     27.88 o 
 -15   1   7       51.51       64.93      8.01 o 
 -13   1   7     1505.35     1622.66     26.54 o 
 -11   1   7      907.26      862.50     18.44 o 
  -9   1   7        6.04        6.87      3.71 o 
  -7   1   7      533.94      513.28     12.88 o 
  -5   1   7     2251.40     2346.89    108.91 o 
  -3   1   7     1751.32     1960.64    107.80 o 
  -1   1   7     7530.24     8338.02    408.86 o 
   1   1   7        7.29        5.23      4.11 o 
   3   1   7     1016.99      961.62     17.28 o 
   5   1   7      276.44      285.65     10.15 o 
   7   1   7      144.97      200.93      9.66 o 
   9   1   7     1201.63     1250.06     23.43 o 
  11   1   7      220.30      227.09     11.03 o 
  13   1   7       26.09       23.35     23.88 o 
  15   1   7      436.02      443.92     25.12 o 
  17   1   7       57.57       46.80     11.08 o 
  19   1   7       90.34       68.31     25.40 o 
  21   1   7        0.93       -4.55      8.02 o 
 -24   2   7        0.63      -10.21     10.21 o 
 -22   2   7       38.56       38.81     14.77 o 
 -20   2   7       43.97       56.25     19.46 o 
 -18   2   7        0.22        6.99      8.83 o 
 -16   2   7       84.40       86.63     11.41 o 
 -14   2   7        0.22       11.96      6.04 o 
 -12   2   7        1.97       11.08      8.83 o 
 -10   2   7       95.71      121.07      7.98 o 
  -8   2   7        8.69        4.66      6.33 o 
  -6   2   7      128.30      136.09     10.49 o 
  -4   2   7       83.99       76.83      6.63 o 
  -2   2   7      304.38      341.40     28.44 o 
   0   2   7       91.42       88.94      8.56 o 
   2   2   7       46.55       48.57      5.56 o 
   4   2   7       15.23        6.13      7.27 o 
   6   2   7       26.84       31.92      9.80 o 
   8   2   7       19.63       30.36     11.32 o 
  10   2   7        4.38        6.53      6.63 o 
  12   2   7      105.97       91.90     12.30 o 
  14   2   7        0.06        1.18      7.27 o 
  16   2   7      110.23      113.81     18.77 o 
  18   2   7       42.00       36.33     12.53 o 
  20   2   7       14.84       13.29     10.57 o 
 -21   3   7        0.57       -2.44     10.77 o 
 -19   3   7       44.78       35.49     14.08 o 
 -17   3   7       26.93       39.55     12.37 o 
 -15   3   7       40.68       46.52     12.10 o 
 -13   3   7       66.45       42.98     12.61 o 
 -11   3   7      485.75      535.00     29.13 o 
  -9   3   7      367.82      321.40     42.65 o 
  -7   3   7      112.98      132.34     14.97 o 
  -5   3   7      111.69      111.07     14.15 o 
  -3   3   7      895.51      880.79    113.19 o 
  -1   3   7       14.25        5.66     11.59 o 
   1   3   7       41.32       57.91      8.84 o 
   3   3   7       92.60      124.09     14.84 o 
   5   3   7      106.00      103.45     13.44 o 
   7   3   7       65.68       41.03     20.71 o 
   9   3   7       11.48       18.03     11.16 o 
  11   3   7      125.21      112.00     18.64 o 
  13   3   7      388.89      439.56     42.79 o 
  15   3   7        1.25       21.67     17.25 o 
 -12   4   7       59.25       42.57     12.34 o 
 -10   4   7      160.60      138.84     33.68 o 
  -8   4   7      385.75      428.65     48.31 o 
  -6   4   7      287.78      236.32     30.09 o 
  -4   4   7      138.41      146.95     17.27 o 
  -2   4   7        8.69       12.02     10.49 o 
   0   4   7        4.69        6.90     14.49 o 
   2   4   7        6.09        6.14     14.77 o 
   4   4   7        7.33       14.97     12.42 o 
   6   4   7       72.90       85.57     22.50 o 
   8   4   7       45.13       47.37     19.46 o 
 -26   0   8       72.72       74.66     36.99 o 
 -24   0   8      255.11      262.43     36.99 o 
 -22   0   8       70.61       75.34     14.91 o 
 -20   0   8      373.67      364.86     21.77 o 
 -18   0   8        1.92       17.43      6.32 o 
 -16   0   8      433.75      401.03     16.50 o 
 -14   0   8      241.06      252.21     12.79 o 
 -12   0   8     1001.81      932.23     30.78 o 
 -10   0   8      460.45      455.21     14.50 o 
  -8   0   8        2.65        1.25      4.24 o 
  -6   0   8       88.29      117.69      7.25 o 
  -4   0   8    16114.30    16136.66     87.16 o 
  -2   0   8      945.24      860.42     32.16 o 
   0   0   8       40.83       67.94     12.15 o 
   2   0   8      430.69      432.04     18.08 o 
   4   0   8      148.48      104.67      6.34 o 
   6   0   8      309.47      287.49     10.52 o 
   8   0   8       33.46       27.58      4.76 o 
  10   0   8      199.69      206.81     10.34 o 
  12   0   8        3.16       -5.25      6.23 o 
  14   0   8       28.18       12.90     10.63 o 
  16   0   8      102.20       59.73     13.06 o 
  18   0   8      128.64       99.18     25.54 o 
  20   0   8        9.65       21.97     25.67 o 
  22   0   8        4.37       -8.61     15.05 o 
 -25   1   8        9.81       16.70      8.42 o 
 -23   1   8       31.63       31.00     18.91 o 
 -21   1   8      168.09      160.54     45.28 o 
 -19   1   8        2.49        6.01      8.14 o 
 -17   1   8       72.01       60.69     10.77 o 
 -15   1   8       10.75       11.88     13.67 o 
 -13   1   8       43.24       53.22      7.40 o 
 -11   1   8        4.37        5.50      6.43 o 
  -9   1   8       18.20       18.09      8.56 o 
  -7   1   8       30.43       18.46      4.59 o 
  -5   1   8     1964.39     2161.56     84.34 o 
  -3   1   8      233.74      252.09     17.12 o 
  -1   1   8     5532.05     5790.99    155.01 o 
   1   1   8        3.03       -0.59      3.97 o 
   3   1   8        4.85        7.93      4.28 o 
   5   1   8      542.25      641.37     16.00 o 
   7   1   8      512.52      524.82     15.03 o 
   9   1   8        0.51        1.66      5.82 o 
  11   1   8        5.10        6.12      5.65 o 
  13   1   8      180.77      173.32     14.89 o 
  15   1   8      193.41      209.62     18.54 o 
  17   1   8       48.78       33.36     10.48 o 
  19   1   8       88.88       52.18     20.01 o 
  21   1   8        6.14       -2.42     13.25 o 
 -24   2   8        0.17        2.89     19.19 o 
 -22   2   8        8.35        5.52      7.82 o 
 -20   2   8       20.28       34.71      9.37 o 
 -18   2   8       29.27       15.74      9.23 o 
 -16   2   8       25.93       13.37     13.39 o 
 -14   2   8      125.24      112.35     15.32 o 
 -12   2   8      130.21      124.58     13.86 o 
 -10   2   8      545.63      584.78     21.26 o 
  -8   2   8      116.53      143.16     19.60 o 
  -6   2   8       25.08       25.64      9.25 o 
  -4   2   8      213.24      210.91     30.92 o 
  -2   2   8      200.39      168.83     11.18 o 
   0   2   8      232.39      275.20     13.16 o 
   2   2   8       61.27       79.37      8.02 o 
   4   2   8      492.40      487.27     16.56 o 
   6   2   8      226.45      224.42     11.81 o 
   8   2   8        3.68       -8.78      8.78 o 
  10   2   8       14.69       10.62     20.84 o 
  12   2   8       44.88       62.54     10.82 o 
  14   2   8       44.10       30.64     11.86 o 
  16   2   8       52.45       76.66     16.70 o 
  18   2   8       12.97       16.09     21.26 o 
 -19   3   8        0.00       -2.71      7.47 o 
 -17   3   8       21.26       12.11     10.92 o 
 -15   3   8       11.05       14.43     11.18 o 
 -13   3   8      250.47      294.56     24.16 o 
 -11   3   8      423.09      459.96     28.99 o 
  -9   3   8      296.37      316.58     24.04 o 
  -7   3   8     1030.26     1029.56     88.62 o 
  -5   3   8        6.02       -7.08      9.74 o 
  -3   3   8      304.85      252.03     20.26 o 
  -1   3   8       50.00       61.06      9.12 o 
   1   3   8        0.02       -8.65      8.65 o 
   3   3   8      126.86      114.83     26.78 o 
   5   3   8        0.18        4.47      8.29 o 
   7   3   8      613.64      633.79     31.82 o 
   9   3   8      262.13      327.39     23.47 o 
  11   3   8      424.41      478.58     45.00 o 
  13   3   8      319.80      331.67     26.14 o 
  15   3   8       33.13       33.45     17.94 o 
 -12   4   8        1.09       -1.83     10.41 o 
 -10   4   8       35.46       20.12     12.98 o 
  -8   4   8       92.17       68.10     22.22 o 
  -6   4   8      248.98      242.20     43.34 o 
  -4   4   8       86.39       75.73     16.62 o 
  -2   4   8       74.52       38.42     13.79 o 
   0   4   8       10.75        9.71     10.52 o 
   2   4   8        6.12        2.95     20.84 o 
   4   4   8        2.26       -0.51     10.41 o 
   6   4   8        0.12      -12.19     17.53 o 
   8   4   8        8.03      -13.09     13.09 o 
 -25   1   9       71.54       38.84     14.35 o 
 -23   1   9        5.69       10.32      8.95 o 
 -21   1   9        5.78       -2.21      7.27 o 
 -19   1   9       88.21       89.97     12.29 o 
 -17   1   9      140.28      143.68     17.12 o 
 -15   1   9      128.72      140.20     10.93 o 
 -13   1   9      164.77      175.24     10.97 o 
 -11   1   9      296.79      241.39     14.91 o 
  -9   1   9       59.09       81.19      9.25 o 
  -7   1   9      153.00      148.21     10.63 o 
  -5   1   9      336.02      389.57     13.57 o 
  -3   1   9       17.87        1.77      4.39 o 
  -1   1   9      136.21      108.25      7.83 o 
   1   1   9      220.97      220.12     10.63 o 
   3   1   9      452.21      456.85     34.37 o 
   5   1   9     1961.28     2007.30     69.57 o 
   7   1   9       21.27       29.97      5.47 o 
   9   1   9       46.91       47.78      6.94 o 
  11   1   9      284.16      257.74     20.84 o 
  13   1   9       46.53       49.76      9.75 o 
  15   1   9       44.93       29.39      8.69 o 
  17   1   9       12.94       -0.79      9.02 o 
  19   1   9       10.52       13.16     10.74 o 
  21   1   9        5.94       30.64     14.36 o 
 -24   2   9       17.63       -0.73     19.46 o 
 -22   2   9        1.69        5.61      9.27 o 
 -20   2   9        0.01       -8.17      8.17 o 
 -18   2   9       15.02       -1.93      9.54 o 
 -16   2   9      779.09      914.68     34.42 o 
 -14   2   9       36.54       31.31     10.05 o 
 -12   2   9     1539.82     1603.90     95.38 o 
 -10   2   9      435.16      403.49     25.54 o 
  -8   2   9      169.93      178.98     11.84 o 
  -6   2   9      251.12      247.84     18.36 o 
  -4   2   9       39.15       33.92      5.84 o 
  -2   2   9        2.21       -1.32      5.90 o 
   0   2   9      259.47      267.13     32.85 o 
   2   2   9      133.46      133.86      9.69 o 
   4   2   9     1206.45     1306.05     29.92 o 
   6   2   9       63.16       61.69     18.08 o 
   8   2   9      318.18      328.33     27.05 o 
  10   2   9        0.28        7.36      8.17 o 
  12   2   9       17.99       30.92      9.82 o 
  14   2   9        1.53       25.54      9.80 o 
  16   2   9        0.03        9.63      8.84 o 
  18   2   9        3.50       -7.29     10.32 o 
 -19   3   9        3.05       28.26     14.49 o 
 -17   3   9       20.36       23.93     25.81 o 
 -15   3   9      174.96      181.05     19.70 o 
 -13   3   9      136.50      140.96     16.42 o 
 -11   3   9       83.87       83.60     15.42 o 
  -9   3   9      435.41      413.63     30.92 o 
  -7   3   9       27.28       23.47     12.70 o 
  -5   3   9        1.18        1.36      7.32 o 
  -3   3   9        0.02       12.30      8.14 o 
  -1   3   9        5.89        2.67      8.28 o 
   1   3   9        0.04       -3.44      7.98 o 
   3   3   9       50.96       33.00     11.89 o 
   5   3   9       50.45       62.40     22.50 o 
   7   3   9      657.02      681.50     33.95 o 
   9   3   9       15.74       25.51     11.87 o 
  11   3   9       27.27       30.29     25.54 o 
  13   3   9        7.98       11.25     10.72 o 
 -12   4   9        5.90       -6.58     13.67 o 
 -10   4   9      160.03      128.36     32.16 o 
  -8   4   9        2.25       -6.72     10.57 o 
  -6   4   9      260.78      200.14     24.85 o 
  -4   4   9        0.57       21.09     10.92 o 
  -2   4   9       23.81       36.16     23.47 o 
   0   4   9        0.04       -7.66     16.84 o 
   2   4   9       11.35       25.18     10.80 o 
   4   4   9        0.00        2.84      8.97 o 
   6   4   9       16.58      -13.09     13.09 o 
 -26   0  10      112.49      141.93     37.82 o 
 -24   0  10      411.85      378.20     25.15 o 
 -22   0  10        1.90       -6.32      8.03 o 
 -20   0  10      226.36      222.55     35.61 o 
 -18   0  10      114.43       94.77     12.30 o 
 -16   0  10      467.59      428.91     45.69 o 
 -14   0  10     1344.56     1451.42     29.98 o 
 -12   0  10      108.21      105.88     14.77 o 
 -10   0  10       13.39       23.39      4.28 o 
  -8   0  10     2332.27     2494.95     42.36 o 
  -6   0  10      153.54      219.09     10.97 o 
  -4   0  10    11396.50    11533.68     84.04 o 
  -2   0  10      531.13      562.85     17.25 o 
   0   0  10     3726.28     3747.65     68.05 o 
   2   0  10       75.16       67.80     10.21 o 
   4   0  10       56.13       53.54      8.70 o 
   6   0  10      500.29      505.25     33.96 o 
   8   0  10      830.61      827.26     23.08 o 
  10   0  10       95.73       82.40     10.05 o 
  12   0  10      549.44      494.08     23.81 o 
  14   0  10      973.18      983.25     36.36 o 
  16   0  10      281.84      276.39     21.37 o 
  18   0  10       37.96       24.79      7.56 o 
  20   0  10      133.66      125.81     17.85 o 
 -25   1  10        0.07        4.90      6.68 o 
 -23   1  10       29.35       35.41     10.07 o 
 -21   1  10        0.20      -11.13     15.46 o 
 -19   1  10       60.90       42.40     10.35 o 
 -17   1  10       87.98       75.65     13.67 o 
 -15   1  10        4.79        2.59      7.69 o 
 -13   1  10      169.85      156.32     11.23 o 
 -11   1  10        0.27       -7.59      7.59 o 
  -9   1  10        0.82        0.22      4.83 o 
  -7   1  10      497.50      504.79     16.85 o 
  -5   1  10      167.20      164.21      9.80 o 
  -3   1  10      338.45      345.79     13.48 o 
  -1   1  10       52.32       40.62      6.10 o 
   1   1  10        0.79        1.31      4.56 o 
   3   1  10      142.72      147.72     10.20 o 
   5   1  10        2.14       -1.41      7.59 o 
   7   1  10       30.15       25.45      5.50 o 
   9   1  10        6.02        4.11      6.04 o 
  11   1  10        1.50       -5.45      6.94 o 
  13   1  10        2.96       -1.69      8.02 o 
  15   1  10       13.45       21.65     13.25 o 
  17   1  10       17.31       -2.62     15.87 o 
  19   1  10        0.48       11.80     16.01 o 
 -24   2  10        5.86       12.72     21.26 o 
 -22   2  10        1.45        7.30     11.18 o 
 -20   2  10        0.11       -6.33      7.80 o 
 -18   2  10       10.29       23.14     16.56 o 
 -16   2  10       41.20       45.07     11.24 o 
 -14   2  10      882.82      889.95     89.72 o 
 -12   2  10     1294.99     1302.82     40.31 o 
 -10   2  10      175.06      180.76     29.13 o 
  -8   2  10      118.73      122.23     10.11 o 
  -6   2  10        0.23        9.17      5.23 o 
  -4   2  10       87.16      113.65      8.73 o 
  -2   2  10       44.58       26.48      8.01 o 
   0   2  10        3.07       18.22      6.64 o 
   2   2  10      113.23      120.31     14.35 o 
   4   2  10      599.47      576.22     26.16 o 
   6   2  10      397.01      473.81     24.34 o 
   8   2  10     1119.89     1169.12     38.65 o 
  10   2  10       15.23       17.67      9.17 o 
  12   2  10        4.38       11.77      6.91 o 
  14   2  10       13.33       12.68     11.59 o 
  16   2  10        2.44       -5.19     11.18 o 
 -19   3  10       96.95       98.96     16.62 o 
 -17   3  10       52.81       62.16     11.36 o 
 -15   3  10       22.81       28.03     11.20 o 
 -13   3  10        0.05        6.28      8.49 o 
 -11   3  10       11.94       12.48     11.73 o 
  -9   3  10       23.11       14.49     12.56 o 
  -7   3  10        2.29       11.04      8.00 o 
  -5   3  10       17.00       20.41      8.07 o 
  -3   3  10       84.71      102.89     12.34 o 
  -1   3  10      104.87      100.83     38.79 o 
   1   3  10      138.78      132.26     41.69 o 
   3   3  10       42.97       44.34     12.67 o 
   5   3  10       17.41        5.06      9.43 o 
   7   3  10       49.71       52.35     14.35 o 
   9   3  10        0.12       -6.99     13.25 o 
  11   3  10       55.38       55.16     13.93 o 
  13   3  10        0.26        0.00      6.43 o 
 -10   4  10       37.26       31.36     13.53 o 
  -8   4  10       37.05       62.54     16.29 o 
  -6   4  10      173.93      151.73     19.69 o 
  -4   4  10       52.21       45.89     14.15 o 
  -2   4  10      100.51      134.94     16.84 o 
   0   4  10        4.69       -5.31     11.08 o 
   2   4  10        0.94      -14.63     14.63 o 
   4   4  10        1.65       -3.33     12.15 o 
 -25   1  11        0.05        8.75      8.02 o 
 -23   1  11      177.95      183.06     19.90 o 
 -21   1  11        6.47       11.05      7.50 o 
 -19   1  11       10.69       10.35      7.73 o 
 -17   1  11       40.32       30.32      9.47 o 
 -15   1  11     1013.55      972.10     34.75 o 
 -13   1  11      361.12      359.72     17.12 o 
 -11   1  11     1323.66     1293.65     39.20 o 
  -9   1  11       33.05       35.75     12.70 o 
  -7   1  11     1576.29     1540.25     37.68 o 
  -5   1  11     1164.25     1194.80     25.28 o 
  -3   1  11      339.95      333.75     13.79 o 
  -1   1  11        4.71        6.62     10.90 o 
   1   1  11       66.29       85.26      7.76 o 
   3   1  11       11.64       12.80     10.08 o 
   5   1  11     1286.55     1293.25     29.46 o 
   7   1  11       88.28      102.85     12.34 o 
   9   1  11       76.09       87.15     26.09 o 
  11   1  11        0.56       -2.85      3.77 o 
  13   1  11      113.44      106.03     13.96 o 
  15   1  11       89.17       81.38     13.46 o 
  17   1  11        0.01       -6.12     10.73 o 
  19   1  11        0.13       10.74      9.20 o 
 -22   2  11        8.69       10.13      9.01 o 
 -20   2  11        2.24       -6.64      8.69 o 
 -18   2  11        9.53        6.12      9.35 o 
 -16   2  11      121.32      157.12     33.54 o 
 -14   2  11       25.73       13.85     10.64 o 
 -12   2  11      901.08      954.73     35.09 o 
 -10   2  11        2.16       -0.09      8.00 o 
  -8   2  11      273.67      277.11     37.13 o 
  -6   2  11        0.07       -6.88      6.88 o 
  -4   2  11      172.55      180.66     14.80 o 
  -2   2  11       15.80       18.31      6.43 o 
   0   2  11        8.99       -4.37      8.45 o 
   2   2  11      213.47      224.30     19.46 o 
   4   2  11      628.05      627.49     40.44 o 
   6   2  11      214.98      216.44     24.85 o 
   8   2  11      967.38      939.39     66.95 o 
  10   2  11        3.03        0.04     10.25 o 
  12   2  11       44.91       50.16     10.80 o 
  14   2  11       19.10       31.21      8.61 o 
  16   2  11       17.18       22.13     11.16 o 
 -19   3  11        1.64       -2.02      9.49 o 
 -17   3  11       11.89        7.96     12.84 o 
 -15   3  11       81.12       87.50     19.05 o 
 -13   3  11       69.93       54.87     12.56 o 
 -11   3  11        5.44        7.03      9.93 o 
  -9   3  11       31.00       42.70     10.69 o 
  -7   3  11        0.52       -5.79      7.98 o 
  -5   3  11        0.30       -3.33      8.49 o 
  -3   3  11        2.57        8.53      7.76 o 
  -1   3  11       18.83        8.53      9.54 o 
   1   3  11      130.06      157.52     54.25 o 
   3   3  11      180.77      201.07     16.56 o 
   5   3  11        5.54        9.11      8.70 o 
   7   3  11       20.22       17.96     10.08 o 
   9   3  11        9.10       17.49      8.82 o 
  11   3  11        4.82       11.11     11.14 o 
  -8   4  11        1.79        8.89     18.22 o 
  -6   4  11        8.02        2.41     12.33 o 
  -4   4  11       15.15       14.58     12.48 o 
  -2   4  11       32.48       35.75     12.10 o 
   0   4  11       27.78       30.14     11.81 o 
   2   4  11       35.39       18.22     22.36 o 
 -26   0  12       45.13       59.09     14.07 o 
 -24   0  12        5.09       -1.87      8.14 o 
 -22   0  12       51.04       64.82     17.67 o 
 -20   0  12        1.54       -7.71     10.35 o 
 -18   0  12      125.11      102.38     15.74 o 
 -16   0  12      345.71      370.92     21.28 o 
 -14   0  12      182.10      211.04     15.62 o 
 -12   0  12       15.34        6.49      5.80 o 
 -10   0  12        0.08        2.59      4.71 o 
  -8   0  12      312.80      251.91     23.74 o 
  -6   0  12       17.48        8.78      7.04 o 
  -4   0  12       49.42       39.24      5.97 o 
  -2   0  12      650.03      541.58     44.03 o 
   0   0  12       13.81        6.78      9.25 o 
   2   0  12       49.18       50.43      6.56 o 
   4   0  12      442.92      403.54     16.65 o 
   6   0  12       30.65       13.48      8.37 o 
   8   0  12      214.30      217.78     17.37 o 
  10   0  12      370.41      410.26     24.04 o 
  12   0  12        0.86       -7.08      7.08 o 
  14   0  12       81.73       49.35      9.24 o 
  16   0  12        4.01       12.26      6.95 o 
  18   0  12        5.89        7.35     17.81 o 
 -25   1  12        0.88        2.25      8.95 o 
 -23   1  12        9.24       13.40      8.55 o 
 -21   1  12       18.67       17.11      8.84 o 
 -19   1  12      138.94      161.98     16.15 o 
 -17   1  12        9.25       14.57      8.95 o 
 -15   1  12     1362.50     1254.06     39.82 o 
 -13   1  12        1.27        6.35      9.94 o 
 -11   1  12     1805.73     1677.36     80.20 o 
  -9   1  12        5.67        7.88      5.39 o 
  -7   1  12      462.30      424.05     54.94 o 
  -5   1  12      154.22      143.04     11.14 o 
  -3   1  12      227.35      228.15     13.25 o 
  -1   1  12      250.60      226.07     19.19 o 
   1   1  12      859.47      815.65     39.34 o 
   3   1  12      153.64      142.47     10.92 o 
   5   1  12      986.97      936.19     34.65 o 
   7   1  12      155.43      154.38     15.52 o 
   9   1  12      270.50      257.26     20.28 o 
  11   1  12      182.96      211.51     18.10 o 
  13   1  12       30.57       23.12     19.60 o 
  15   1  12       61.30       75.21     13.99 o 
  17   1  12       32.43       32.01     12.73 o 
 -22   2  12        6.57       12.44     20.43 o 
 -20   2  12       83.74       89.26     14.91 o 
 -18   2  12       37.88       33.89     11.71 o 
 -16   2  12        6.41        7.20     12.84 o 
 -14   2  12       28.51       27.65      9.35 o 
 -12   2  12       82.72       62.18     11.59 o 
 -10   2  12       10.25       11.11      6.94 o 
  -8   2  12        8.66      -16.29     16.29 o 
  -6   2  12       19.40       17.10      7.82 o 
  -4   2  12        3.39       14.58      5.74 o 
  -2   2  12       55.61       57.44      9.11 o 
   0   2  12      100.37      155.90     21.40 o 
   2   2  12       16.01        0.66      8.16 o 
   4   2  12      359.58      375.32     29.68 o 
   6   2  12       61.58       64.46     11.34 o 
   8   2  12       43.36       41.66     12.93 o 
  10   2  12       27.57       26.24     13.53 o 
  12   2  12        1.81       -6.43      9.94 o 
  14   2  12        2.55       -9.88      9.88 o 
 -17   3  12       96.77      103.57     18.67 o 
 -15   3  12       14.87        3.64     20.71 o 
 -13   3  12       10.03        9.37      9.26 o 
 -11   3  12        2.44       18.78      7.10 o 
  -9   3  12        0.08       -9.27      9.27 o 
  -7   3  12       32.91       33.68     10.93 o 
  -5   3  12        9.50       15.90      6.96 o 
  -3   3  12       32.06       21.30     10.83 o 
  -1   3  12      117.53      137.91     58.25 o 
   1   3  12       10.12       14.40     10.21 o 
   3   3  12       96.55      103.46     15.32 o 
   5   3  12        2.74       -9.71      9.71 o 
   7   3  12        3.93       -4.62     10.55 o 
   9   3  12        0.56       -1.67     11.59 o 
  11   3  12        2.63       15.18     12.70 o 
  -4   4  12        0.00        9.11     17.67 o 
 -25   1  13        0.50        3.04     13.25 o 
 -23   1  13       30.51       38.87      9.98 o 
 -21   1  13        1.05       -7.96     11.59 o 
 -19   1  13        8.75       11.87      8.65 o 
 -17   1  13      228.06      215.17     19.14 o 
 -15   1  13     1409.42     1359.26     42.91 o 
 -13   1  13       27.95       13.61     11.01 o 
 -11   1  13      187.19      179.89     15.90 o 
  -9   1  13       64.55       97.47     11.87 o 
  -7   1  13      296.35      320.17     14.79 o 
  -5   1  13       89.07      100.85      9.22 o 
  -3   1  13      668.30      628.75     63.08 o 
  -1   1  13        7.60       17.90      4.97 o 
   1   1  13      315.52      317.23     18.74 o 
   3   1  13      102.80      107.91     12.29 o 
   5   1  13     1870.64     1854.13     84.34 o 
   7   1  13      152.40      177.96     21.40 o 
   9   1  13       85.27       92.50     12.98 o 
  11   1  13      341.33      352.12     23.31 o 
  13   1  13        0.66        6.53     15.60 o 
  15   1  13       43.37       39.74     18.50 o 
 -22   2  13       50.15       58.67     12.37 o 
 -20   2  13       68.32       84.20     15.91 o 
 -18   2  13        0.01       -2.50      8.19 o 
 -16   2  13        3.24        3.16     20.57 o 
 -14   2  13       46.01       71.12     12.59 o 
 -12   2  13        1.18        7.48      7.59 o 
 -10   2  13       16.14       19.10     12.56 o 
  -8   2  13      284.46      276.36     27.61 o 
  -6   2  13      235.25      235.49     33.13 o 
  -4   2  13      158.83      139.02     13.59 o 
  -2   2  13       46.60       40.72      9.96 o 
   0   2  13        0.55       -9.86      9.86 o 
   2   2  13       38.47       56.81     10.43 o 
   4   2  13       64.44       64.59     12.59 o 
   6   2  13        0.01       11.20      7.10 o 
   8   2  13        1.82        0.00      9.96 o 
  10   2  13        8.07       -1.24     14.36 o 
  12   2  13       58.75       64.95     18.08 o 
  14   2  13        0.13        9.63     12.01 o 
 -17   3  13        1.87       -2.88      9.43 o 
 -15   3  13       55.75       64.63     14.89 o 
 -13   3  13        5.13       -5.38      8.39 o 
 -11   3  13        0.00       17.49     11.87 o 
  -9   3  13       28.52       23.61     11.46 o 
  -7   3  13       66.68       33.16     16.29 o 
  -5   3  13       11.14        8.36      9.94 o 
  -3   3  13      101.71       93.63     14.63 o 
  -1   3  13        1.04        1.45      7.00 o 
   1   3  13        0.02       -1.59      9.09 o 
   3   3  13       23.48       18.14     13.25 o 
   5   3  13       19.38       29.31     21.95 o 
   7   3  13        0.69       -9.96     11.02 o 
   9   3  13       17.15       13.58     18.08 o 
 -24   0  14        0.00       -2.73     13.11 o 
 -22   0  14        0.67      -12.10     14.77 o 
 -20   0  14        2.07        4.60      6.49 o 
 -18   0  14     1999.01     2061.10     52.71 o 
 -16   0  14       56.25       73.21     28.71 o 
 -14   0  14     5582.49     5478.59     80.52 o 
 -12   0  14      318.68      315.43     20.68 o 
 -10   0  14      257.32      293.64     17.18 o 
  -8   0  14      302.76      270.91     14.15 o 
  -6   0  14       39.07       52.47      7.35 o 
  -4   0  14       14.72       10.22      8.42 o 
  -2   0  14      137.19      148.80     15.32 o 
   0   0  14      299.47      304.14     19.02 o 
   2   0  14     4792.91     4790.32     71.21 o 
   4   0  14     1860.29     1942.04     47.31 o 
   6   0  14     1294.60     1327.87     61.70 o 
   8   0  14      248.36      273.24     19.87 o 
  10   0  14        7.59        6.05      9.06 o 
  12   0  14        6.78       -2.00     20.43 o 
  14   0  14        3.60        8.15     13.80 o 
  16   0  14       19.36       17.41     37.82 o 
 -23   1  14       22.66       21.74     10.88 o 
 -21   1  14       25.60       36.34     10.05 o 
 -19   1  14       14.97       24.46      7.81 o 
 -17   1  14      201.64      217.88     23.19 o 
 -15   1  14       74.74       68.41     28.16 o 
 -13   1  14        0.66       -7.51     10.08 o 
 -11   1  14      113.73      129.31     13.66 o 
  -9   1  14      144.66      143.83     16.43 o 
  -7   1  14        2.53       -0.24      5.96 o 
  -5   1  14        3.10       -6.88      6.88 o 
  -3   1  14      112.12      132.03     18.63 o 
  -1   1  14       14.22        8.27      5.56 o 
   1   1  14        6.52       12.45      5.15 o 
   3   1  14       76.08       83.03     12.11 o 
   5   1  14      325.18      296.62     45.28 o 
   7   1  14      190.82      195.98     18.50 o 
   9   1  14       38.60       35.51     10.02 o 
  11   1  14       17.42        1.15      9.54 o 
  13   1  14       18.58        9.19     11.01 o 
  15   1  14        0.89       16.55      8.02 o 
 -20   2  14        0.78        2.41     11.59 o 
 -18   2  14        0.69       -1.55      6.96 o 
 -16   2  14        4.64       -0.87      8.55 o 
 -14   2  14        1.51        3.51      8.58 o 
 -12   2  14        0.13        3.82      6.15 o 
 -10   2  14      374.97      323.49     22.16 o 
  -8   2  14      221.33      213.36     49.97 o 
  -6   2  14      168.85      140.38     14.45 o 
  -4   2  14       45.87       56.76      9.57 o 
  -2   2  14      192.56      169.49     17.34 o 
   0   2  14       85.14      108.12     21.40 o 
   2   2  14        0.95       -2.64      7.47 o 
   4   2  14        2.59       -7.96      7.96 o 
   6   2  14       13.19        3.49     11.04 o 
   8   2  14       23.12       46.21      9.75 o 
  10   2  14       39.54       56.80     11.98 o 
  12   2  14       60.74       75.91     13.27 o 
 -15   3  14       13.85       16.42     11.27 o 
 -13   3  14       11.00       29.91     11.48 o 
 -11   3  14       14.80        3.47     16.56 o 
  -9   3  14       16.53       24.25     11.30 o 
  -7   3  14       11.94        9.05     11.87 o 
  -5   3  14        0.80       12.53     32.71 o 
  -3   3  14       45.50       33.07     10.72 o 
  -1   3  14        5.73       -8.46     10.14 o 
   1   3  14        5.14        6.83      9.27 o 
   3   3  14       19.88       12.57     10.15 o 
   5   3  14       22.35       47.90     23.33 o 
   7   3  14       15.40       29.02     10.24 o 
 -23   1  15       83.14       79.65     15.05 o 
 -21   1  15       21.74       10.49     11.18 o 
 -19   1  15       10.48        0.00      8.99 o 
 -17   1  15      313.42      329.04     24.20 o 
 -15   1  15        0.89        7.67     27.33 o 
 -13   1  15        6.26        1.20      7.02 o 
 -11   1  15       18.88       30.53      7.03 o 
  -9   1  15       39.68       40.29      8.97 o 
  -7   1  15       30.87       30.58      7.15 o 
  -5   1  15       71.25       76.32     10.93 o 
  -3   1  15       70.59       44.56     10.24 o 
  -1   1  15       84.83       95.34     21.53 o 
   1   1  15      109.07       79.75     13.44 o 
   3   1  15      428.42      406.58     24.77 o 
   5   1  15       23.57       16.38     12.29 o 
   7   1  15       46.35       65.37     12.68 o 
   9   1  15        8.51       20.43      7.41 o 
  11   1  15       20.11       19.75      9.66 o 
  13   1  15       20.66       49.79     13.25 o 
 -20   2  15       18.62       53.13     12.00 o 
 -18   2  15        1.54        1.26      9.08 o 
 -16   2  15       16.00       25.59      9.82 o 
 -14   2  15       71.02       85.63     13.57 o 
 -12   2  15       26.45       41.80     14.49 o 
 -10   2  15        3.44       -0.43      8.48 o 
  -8   2  15       54.08       36.39      9.69 o 
  -6   2  15       65.43       52.45     12.38 o 
  -4   2  15       64.06       64.94     12.08 o 
  -2   2  15       64.67       66.04     11.60 o 
   0   2  15       15.17       17.33     11.46 o 
   2   2  15        0.79        9.56      5.94 o 
   4   2  15       12.28       12.55      8.93 o 
   6   2  15        1.19       -5.25      7.94 o 
   8   2  15       72.74       78.35     15.88 o 
  10   2  15       39.48       55.06     11.28 o 
 -13   3  15       11.24        7.17      4.86 o 
 -11   3  15       36.07       21.53     11.91 o 
  -9   3  15       19.07        6.09     10.06 o 
  -7   3  15       42.39       27.98     10.54 o 
  -5   3  15       13.53        9.24      9.42 o 
  -3   3  15        6.01       -4.18     11.04 o 
  -1   3  15        8.43        9.53      9.06 o 
   1   3  15        1.13       13.45     12.84 o 
   3   3  15       12.92        7.32     16.15 o 
   5   3  15        5.60       21.01      9.32 o 
 -22   0  16       13.03       21.66      8.16 o 
 -20   0  16       71.08       94.94     13.53 o 
 -18   0  16      641.11      583.63     30.16 o 
 -16   0  16      115.27       93.87     16.86 o 
 -14   0  16      230.63      250.39     20.38 o 
 -12   0  16       50.49       37.25     10.02 o 
 -10   0  16        0.15        2.43      5.97 o 
  -8   0  16       19.73       29.94      7.32 o 
  -6   0  16      443.16      520.16     24.89 o 
  -4   0  16       66.10       70.40     12.34 o 
  -2   0  16       11.25       -0.10      7.04 o 
   0   0  16      514.72      466.15     26.26 o 
   2   0  16      682.89      682.47     30.93 o 
   4   0  16     1412.20     1467.06     91.52 o 
   6   0  16      184.29      180.88     18.91 o 
   8   0  16        1.84        0.00     12.70 o 
  10   0  16       27.03       16.29     11.00 o 
  12   0  16       26.34       36.42     15.87 o 
 -21   1  16      123.28      119.10     27.47 o 
 -19   1  16       13.30       24.43     10.54 o 
 -17   1  16      421.64      523.62     29.67 o 
 -15   1  16      126.49      128.23     16.54 o 
 -13   1  16      419.13      419.38     25.36 o 
 -11   1  16        6.30        6.18      8.83 o 
  -9   1  16       74.94       58.70     11.08 o 
  -7   1  16       15.24        6.35      7.22 o 
  -5   1  16       34.14        6.35      9.29 o 
  -3   1  16       90.64       65.79     11.89 o 
  -1   1  16      405.97      426.23     25.15 o 
   1   1  16      535.74      524.52     27.97 o 
   3   1  16      362.15      422.18     42.79 o 
   5   1  16      164.18      117.14     18.27 o 
   7   1  16       79.34       80.74     15.02 o 
   9   1  16        0.10       19.42     10.90 o 
  11   1  16       18.18        8.39      9.43 o 
 -18   2  16       63.42       70.06     14.69 o 
 -16   2  16       99.04      113.60     16.77 o 
 -14   2  16       20.69       13.38      9.54 o 
 -12   2  16       23.82       26.38      7.75 o 
 -10   2  16        0.63       -2.38      8.97 o 
  -8   2  16       51.40       55.03     10.61 o 
  -6   2  16      138.52      128.06     18.91 o 
  -4   2  16       11.63       30.50     10.77 o 
  -2   2  16        6.64       15.61     14.49 o 
   0   2  16       79.99       98.97     20.71 o 
   2   2  16       30.65       55.36     11.34 o 
   4   2  16       45.09       50.18     21.12 o 
   6   2  16        7.80       17.01     11.04 o 
   8   2  16       61.46       86.54     26.50 o 
 -11   3  16       95.43      128.33     18.89 o 
  -9   3  16       20.36       29.91     10.49 o 
  -7   3  16      114.80      104.59     20.01 o 
  -5   3  16       23.85       34.63     13.11 o 
  -3   3  16       26.69        4.05     12.48 o 
  -1   3  16        1.11       -0.21      7.98 o 
   1   3  16        0.06       -2.83     12.45 o 
 -21   1  17       39.57       40.48     11.23 o 
 -19   1  17      107.94      124.99     18.67 o 
 -17   1  17      442.31      438.60     28.11 o 
 -15   1  17      341.05      377.73     42.24 o 
 -13   1  17       32.10       39.47     11.47 o 
 -11   1  17        4.30       -0.34      9.39 o 
  -9   1  17       46.87       32.02      9.96 o 
  -7   1  17       14.20       20.90      7.85 o 
  -5   1  17      184.09      163.00     15.80 o 
  -3   1  17        2.38        3.13      6.74 o 
  -1   1  17      209.54      218.70     19.73 o 
   1   1  17      880.53      840.67     35.81 o 
   3   1  17       49.60       65.35     12.00 o 
   5   1  17      175.19      163.99     23.47 o 
   7   1  17        0.22      -10.90     10.90 o 
   9   1  17        0.18       -2.87     10.43 o 
 -18   2  17        5.15        3.78     32.02 o 
 -16   2  17      127.76      159.81     23.47 o 
 -14   2  17       22.11       -3.69     13.13 o 
 -12   2  17       10.42       11.94     11.12 o 
 -10   2  17        3.06       -8.31      8.77 o 
  -8   2  17        9.96       -3.98      9.65 o 
  -6   2  17        8.09       10.32      8.95 o 
  -4   2  17       96.71      128.89     22.64 o 
  -2   2  17        0.00        1.34      8.31 o 
   0   2  17       99.69      118.50     15.80 o 
   2   2  17       46.62       49.52     13.60 o 
   4   2  17        2.56       18.54      6.31 o 
   6   2  17       14.98       19.03     11.34 o 
  -7   3  17       16.08       16.83     12.15 o 
  -5   3  17        5.93        9.89     10.63 o 
  -3   3  17       24.06       42.79     18.77 o 
 -20   0  18       17.87       25.87      9.39 o 
 -18   0  18        0.00       13.79      9.80 o 
 -16   0  18       29.08       38.36     30.37 o 
 -14   0  18       34.04       41.37      8.88 o 
 -12   0  18      266.80      252.05     20.17 o 
 -10   0  18        1.51       -1.21      8.28 o 
  -8   0  18      193.95      176.23     17.57 o 
  -6   0  18        4.38       -2.22      7.19 o 
  -4   0  18       26.02       20.73      6.32 o 
  -2   0  18      151.87      150.26     15.51 o 
   0   0  18       53.49       35.32     15.60 o 
   2   0  18        6.95        9.70      8.17 o 
   4   0  18      137.17      151.91     18.32 o 
   6   0  18       65.02       71.29     14.14 o 
   8   0  18       80.00      130.65     24.57 o 
 -19   1  18        6.02        2.29     14.91 o 
 -17   1  18        4.31      -12.48     12.48 o 
 -15   1  18        3.61       -8.99     16.01 o 
 -13   1  18        9.40        7.45      7.56 o 
 -11   1  18        7.49        9.10      7.96 o 
  -9   1  18        2.44        7.36     14.63 o 
  -7   1  18       13.81       10.55     10.77 o 
  -5   1  18       59.22       55.07     10.73 o 
  -3   1  18       51.69       56.49     12.10 o 
  -1   1  18       21.31       18.70      9.94 o 
   1   1  18      106.88       99.94     16.30 o 
   3   1  18        0.27       -5.64      7.60 o 
   5   1  18       30.83       40.45     10.97 o 
   7   1  18        2.89       -9.05     10.72 o 
 -16   2  18        5.32       13.81      9.45 o 
 -14   2  18       47.53       40.35     19.05 o 
 -12   2  18        0.59       -6.29     10.74 o 
 -10   2  18        8.84        8.55     12.42 o 
  -8   2  18        9.47       15.43     12.29 o 
  -6   2  18       55.41       29.99     12.80 o 
  -4   2  18       41.62       38.42     11.04 o 
  -2   2  18      127.22      153.72     54.52 o 
   0   2  18      121.71      156.04     16.26 o 
   2   2  18      194.54      211.56     22.92 o 
   4   2  18        2.13        3.36     10.49 o 
 -17   1  19        7.97       -0.92     10.35 o 
 -15   1  19        0.21        8.12     16.98 o 
 -13   1  19       10.43        9.91      9.35 o 
 -11   1  19        0.87       10.02      6.63 o 
  -9   1  19       80.90       72.91     13.11 o 
  -7   1  19      106.45      108.35     18.22 o 
  -5   1  19        1.76        9.72     11.73 o 
  -3   1  19       11.46       30.83      7.43 o 
  -1   1  19        0.02       11.55     14.49 o 
   1   1  19      146.41      150.63     18.12 o 
   3   1  19        3.19       16.34      8.16 o 
   5   1  19        5.50       -2.23     11.66 o 
 -12   2  19       33.85       38.45     14.80 o 
 -10   2  19        3.05        5.84      9.26 o 
  -8   2  19        4.44       21.22     12.84 o 
  -6   2  19        6.86       22.04     15.87 o 
  -4   2  19        3.50       19.16      9.94 o 
  -2   2  19      302.06      290.05     53.56 o 
   0   2  19       68.65       95.49     15.28 o 
 -16   0  20       11.63       24.57      8.26 o 
 -14   0  20        6.87       15.87      8.93 o 
 -12   0  20        0.41       -3.26      6.36 o 
 -10   0  20       75.83       80.78     17.53 o 
  -8   0  20      162.99      118.53     16.45 o 
  -6   0  20      229.33      185.65     22.64 o 
  -4   0  20        0.49       21.76      6.32 o 
  -2   0  20       89.03      112.28     23.05 o 
   0   0  20        8.15       15.62      9.85 o 
   2   0  20       22.91        9.12     11.46 o 
   4   0  20        3.15       -7.27     15.05 o 
 -15   1  20        0.00       17.88      8.97 o 
 -13   1  20        7.05       19.27     12.98 o 
 -11   1  20       89.18      117.34     17.09 o 
  -9   1  20       18.71       19.97      9.71 o 
  -7   1  20       19.27       33.55     11.12 o 
  -5   1  20       17.97       19.16     11.36 o 
  -3   1  20       18.71       13.33      9.39 o 
  -1   1  20        3.91        1.53     14.36 o 
   1   1  20        4.21      -13.11     13.11 o 
   3   1  20        1.48       12.15     10.05 o 
  -8   2  20        6.96       -9.11     17.67 o 
  -6   2  20        3.27       17.92     12.29 o 
 -11   1  21       62.00       66.58     12.87 o 
  -9   1  21        8.17       21.67      8.83 o 
  -7   1  21        1.91       -5.70      7.50 o 
  -5   1  21        6.64       -2.16     17.81 o 
  -3   1  21        3.86       -7.63      9.74 o 
  -1   1  21        0.75       -7.52     10.61 o 
  -8   0  22        0.58        5.36     21.26 o 
  -6   0  22        1.14       -1.18      9.44 o 
                                                 
